# Supplementary material for: High-Specific-Surface-Area Hollow Carbon Spheres for Efficient Chromium Ion Adsorption in Acidic Wastewater
Source: Nanomaterials (Basel). 2026 May 26;16(11):669. doi: 10.3390/nano16110669 (PMC13257643; doi:10.3390/nano16110669)
Supplement: Supplementary file 1 [file nanomaterials-16-00669-s001.zip]

Archive with 1 entries (1 files):
- nanomaterials-4325494-supplementary.pdf
